# Supplementary material for: ALG3 Promotes Peritoneal Metastasis of Ovarian Cancer through Increasing Interaction of α1,3-mannosylated uPAR and ADAM8
Source: Cells. 2022 Oct 6;11(19):3141. doi: 10.3390/cells11193141 (PMC9563302; doi:10.3390/cells11193141)
Supplement: Supplementary file 1 [file cells-11-03141-s001.zip]

Archive with 1 entries (1 files):
- cells-1898201-supplementary.pdf
